# Supplementary material for: All together now: A mixed-planting experiment reveals adaptive drought tolerance in seedlings of 10 Eucalyptus species
Source: Plant Physiol. 2024 Nov 29;197(1):kiae632. doi: 10.1093/plphys/kiae632 (PMC11663711; doi:10.1093/plphys/kiae632)
Supplement: kiae632_Supplementary_Data [file kiae632_supplementary_data.zip]

Archive with 3 entries (3 files):
- pp.00822.2024-s06.pdf
- supp code.docx
- suppdata.docx
